# Supplementary material for: Reinforcement learning-based control for waste biorefining processes under uncertainty
Source: Commun Eng. 2024 Feb 29;3:38. doi: 10.1038/s44172-024-00183-7 (PMC10955880; doi:10.1038/s44172-024-00183-7)
Supplement: Supplementary file 3 — Supplementary Data [file 44172_2024_183_MOESM3_ESM.xlsx]

## Sheet: FW
	Ultimate Analysis Data				Normalized Biochemical Content (wt%)
	Carbon	Hydrogen	Oxygen	Nitrogen	carbs	lipids	proteins	lignin	category	Source
orange peels	46.4	5.7	46.33	1.52	88.8414	0	7.38785	3.76188	veg	[16]
bananna peels	35.65	6.19	55.47	1.94	90.5808	0	9.37265	0	veg	[16]
pinapple peels	47.3	6.03	45.33	1.13	81.4249	0	5.50145	13.0712	veg	[16]
apple peels	49.56	8.43	40.99	0.97	64.5148	30.7526	4.70699	0	veg	[16]
jack fruit straw	41.77	6.36	48.84	2.47	87.9827	0	11.9972	0	veg	[16]
vegetable waste	52.4	6.5	40	1.1	53.0804	8.10466	5.34368	33.4713	veg	[16]
Vegetables	44.15	5.55	34.41	5.2	52.461	0.87756	28.3298	18.3276	veg	[17]
Meat	52.87	7.32	21.71	14.81	0	27.1313	72.851	0	meat	[17]
Rice	44.21	6.13	46.98	1.74	91.469	0	8.52669	0	grain	[17]
apple pulp	29.178	4.05039	31.8746	0.418477	96.8944	0	3.10223	0	veg	[18]
orange pulp	33.01	4.51973	35.1331	1.32008	91.335	0	8.66104	0	veg	[18]
pear pulp	31.8736	4.41523	34.7712	0.573111	96.1096	0	3.88697	0	veg	[18]
grape	34.233	4.66509	30.661	2.30332	75.6488	8.78191	15.5672	0	veg	[18]
sunflower	28.4904	3.83394	22.3478	2.85971	61.4364	14.4095	24.152	0	grain	[18]
Baked goods	52.8298	7.38889	37.4536	2.47029	56.5429	31.4808	11.9722	0	other	[19]
canned goods	74.8675	10.2558	14.8692	10.4987	0	60.6122	39.2901	0	other	[19]
coffee grounds	5.69369	0.714304	0.17791	1.68391	0	99.0819	0	0	other	[19]
Fruit and vegtable waste	48.0355	6.65439	42.1255	2.05857	75.3865	14.5004	10.1099	0	veg	[19]
post consumer	42.2645	5.72271	39.489	3.08786	79.1758	4.25744	16.5645	0	other	[19]
preperation waste	46.9295	6.36516	42.1476	3.49957	75.4185	7.39812	17.1812	0	other	[19]
salad waste	42.3076	5.7679	44.3989	2.05857	89.4281	0	10.5678	0	veg	[19]
sweet dry goods	51.6484	7.16082	33.6725	3.49957	48.0041	34.3005	17.6919	0	veg	[19]
unsweetened dry goods	46.7287	6.35131	44.0163	3.08786	80.3854	4.64003	14.9724	0	veg	[19]
yogurt and frozen deserts	42.926	5.72557	35.1717	4.73472	64.6863	9.31837	25.9928	0	other	[19]
Horned melon (shell)	37.1	5.6	50.2	1.6	91.8041	0	8.16412	0	veg	[20]
litchi (seed)	56.1	6.5	33.8	1.1	21.4141	10.3232	5.48034	62.7821	veg	[20]
lichi (peels)	48.1	5.5	40.8	1.3	64.984	0	6.6006	28.406	veg	[20]
cherry (seed)	53.2	6.9	36.2	2.4	47.8883	23.6259	11.811	16.6742	veg	[20]
durian (shell)	41.9	5.9	45.6	0.7	96.3076	0.0741816	3.61349	0	veg	[20]
durian (seed)	47.6	6	39.8	1.4	63.5068	3.84816	7.17458	25.4698	veg	[20]
Mangosteen (shell)	53	4.8	38.2	0.8	46.5951	0	4.01546	49.3579	veg	[20]
loquat (seed)	63.2	8.1	25.1	1.3	5.45208	59.6262	6.46131	28.4561	veg	[20]
loquat (peal)	50.8	6.2	33	1.1	35.8539	16.1375	5.86548	42.1425	veg	[20]
longan (seed)	44.7	6.2	45.2	1.1	89.7427	4.75806	5.49627	0	veg	[20]
longan (peal)	43.7	5.7	40.1	1	77.1787	4.05027	5.36889	13.4017	veg	[20]
rambutan (shell)	50.5	4.9	39.8	0.9	58.2953	0	4.55091	37.1273	veg	[20]
rambutan (seed)	53	7.9	36.3	1.2	53.7128	40.3594	5.91699	0	veg	[20]
sugar-apple (peel)	47.4	5.8	40.3	0.9	63.5849	1.39996e-07	4.63287	31.7805	veg	[20]
passion-fruit (peel)	40.1	5.9	42.8	1.8	89.625	0.726264	9.63784	0	veg	[20]
avacodo (peel)	53.5	6.5	26.5	2	11.3391	31.1553	10.9761	46.5281	veg	[20]
pitaya (peel)	36.6	5.1	38.8	1.5	91.1156	0	8.87963	0	veg	[20]
vegetable waste	41.5	5.1	39.6	3.8	79.494	0	20.496	0	veg	[21]
Boiled rice	40.9	7.5	50	1.6	92.2224	0	7.74178	0	grain	[22]
Cooked meat	53.4	8.4	27.7	10.5	15.4984	34.1884	50.2909	0	meat	[22]
Fresh cabbage	39.9	5.4	50.6	4.1	80.4294	0	19.5258	0	veg	[22]
GB2017	46.44	6.49	39.59	1.6	73.3417	18.401	8.25346	0	other	[23]
GB2018	47.16	6.47	38.88	1.79	71.0063	19.773	9.21915	0	other	[23]
GB2019	49.31	5.18	37.5	2.01	50.6634	0	10.3905	38.9304	other	[23]
GW2017	46.98	5.12	37.38	2.06	56.6742	0	10.9345	32.378	other	[23]
GW2019	51.78	5.45	35.46	1.97	34.5896	7.99905e-08	10.1135	55.2861	other	[23]
food waste	51.4	7	38.4	2.02	62.8438	27.2268	9.92797	0	food	[24]
banana peel	40.24	6.14	52.22	1.3	93.6841	0	6.29314	0	veg	[25]
orange peels	38.91	6.19	53.64	1.15	94.4057	0	5.56488	0	veg	[25]
jack fruit peel	40.04	5.86	53.08	0.9	95.6087	0	4.36388	0	veg	[25]
mango peel	41.6	7.04	46	0.91	88.9738	6.38054	4.61985	0	veg	[25]
grape promace	52.91	5.93	30.41	1.86	11.4873	4.71719	9.91916	73.8755	veg	[25]
pinapple waste	47.3	6.03	40.93	1.13	68.5433	3.97729	5.75596	21.7229	veg	[25]
potato	44.4	6.17	53.3	0	99.9874	0	0	0	veg	[26]
apple	14.0304	2.96777	25.6373	0	99.9328	0	0	0	veg	[26]
grape	26.0239	0.383259	27.3429	1.25573	90.5125	0	8.68407	0	veg	[26]
olive	40.8346	3.4206	16.523	4.94057	0	0	37.2854	62.6633	veg	[26]
charry pomave	10.1959	1.38882	11.125	0	99.9999	0	0	0	veg	[26]
sugar beat pulp	30.3902	4.10291	29.5815	2.22326	83.0023	0.702042	16.2932	0	veg	[26]
black currant	16.5612	2.30141	19.8809	0	99.9874	0	0	0	veg	[26]
pear pomave	26.5512	3.68966	31.8734	0	99.9874	0	0	0	veg	[26]
prickley pear	19.2293	2.57643	17.589	1.77037	75.9796	3.11553	20.9025	0	veg	[26]
mix	36.3963	4.82398	30.2744	4.323	65.5028	6.76011	27.7337	0	food	[26]
food waste	6.68438	0.883799	5.4366	0.833722	62.9148	7.47801	29.3087	0.29502	food	[26]
food waste	18.6462	2.37851	10.1803	3.93187	19.0312	17.7381	54.6252	8.59923	food	[26]
food waste	13.1582	0.41593	11.5661	1.36278	76.6882	0	23.0071	0	food	[26]
kitchen waste	29.5642	4.08491	10.4105	3.20314	1.0385	66.1319	32.8251	0	food	[26]
food waste	33.6655	4.60535	17.9711	3.47899	29.5513	42.1847	28.2613	0	food	[26]
frying oil	39.2194	5.36927	17.1439	4.44652	14.4379	52.9831	32.5762	0	other	[26]
edible oil	76.0791	11.3477	12.5996	0.0411715	0	99.714	0.200939	0	other	[26]
animal fat	59.4297	7.94675	6.89066	11.1986	0	81.7413	18.0197	0	other	[26]
food waste	24.8677	3.36621	1.81633	4.32712	0	99.6189	0	0	food	[26]
food waste	24.8511	3.40226	1.97666	3.85365	0	99.6492	0	0	food	[26]
food waste	50.385	6.88821	33.4973	4.48769	48.0158	29.1136	22.8682	0	food	[26]
food waste	44.6924	6.18592	28.6288	3.21137	46.2573	34.9027	18.8366	0	food	[26]
food waste	28.2551	3.72827	22.5459	3.66426	60.6463	8.01701	30.6375	0.69557	food	[26]
food waste	50.2424	6.95717	35.2913	3.21137	54.4756	29.2355	16.2856	0	food	[26]
food waste	37.9637	5.27927	37.439	0.905772	87.4413	7.16257	5.39292	0	food	[26]
food waste	42.2012	5.90246	21.4143	2.96434	28.4546	51.714	19.8263	0	food	[26]
food waste	30.9191	4.09847	25.7439	3.66426	65.6098	6.72361	27.6633	0	food	[26]
food waste	39.9156	5.54683	47.9167	0	99.9874	0	0	0	food	[26]
food indestry waste	4.45733	0.618851	4.96284	0	99.997	0	0	0	food	[26]
food waste	22.4131	3.11462	26.9058	0	99.9874	0	0	0	food	[26]
mix	46.201	6.39967	21.0261	4.26125	18.9232	54.556	26.5167	0	food	[26]
UCC	55	7.2806	29.3067	0.5	33.1744	49.9557	2.63897	14.2268	other	[27]
FDR	52.1	8.03793	27.7922	0.6	35.189	61.5067	3.2906	0	other	[27]
IR	53	6.92755	26.057	0.2	25.1925	53.1573	1.12897	20.5166	other	[27]
GR	50.2	7.79715	29.9535	0.9	42.3583	52.7129	4.91396	0	other	[27]
MIX	52.5	7.49218	28.1707	0.6	37.9704	58.7396	3.28201	0	food	[27]
food waste	18.2396	2.46155	19.7069	0	98.8131	0	0.265862	0.920506	food	[27]
BSA	50.1	7	28.5	0.1	44.0415	55.3845	0.567581	0	meat	[28]

## Sheet: AW
	Ultimate Analysis Data (wt%)				Normalized Biochemical Content (wt%)
	Carbon	Hydrogen	Oxygen	Nitrogen	carbs	lipids	proteins	lignin	category	Source
Verge Grass	41.1	5.4	33.4	2.1	65.3819	12.5809	12.4425	9.59425	aw	[42]
Verge grass	41.1	5.3	33.7	1.9	63.8992	8.47859	11.2586	16.3628	aw	[42]
straw	44.5	6	38.8	0.6	77.2092	15.7591	3.24231	3.78832	aw	[42]
grass silage	44.1	6.2	41.4	1.2	82.1756	11.5474	6.27245	0	aw	[42]
Maize	47	6.4	37.2	1.8	67.8423	22.6944	9.4622	0	aw	[42]
rye grass	45.2	6.7	43.3	1.3	81.2362	12.216	6.53678	0	aw	[29]
Maize straw	45.6	5.4	43.3	0.3	81.4951	0	1.54152	16.9539	aw	[29]
Maize stover	43.7	5.6	43.3	0.6	86.4146	0	3.12886	10.4537	aw	[29]
Maize stover	35.2	5.6	43.3	0.6	96.5422	0	3.43559	0	aw	[29]
sugarcane leaves	39.7	5.55	46.8	0.2	98.9365	0	1.05324	0	aw	[29]
wheat straw	46.7	6.3	41.2	0.4	78.603	15.3411	2.05427	4.00053	aw	[29]
wheat straw	45.5	5.1	34.1	0.4	45.9098	7.99948e-08	2.28471	51.7999	aw	[29]
rice straw	41.8	4.6	36.6	0.4	70.7174	0	2.32994	26.9381	aw	[29]
rice straw	36	5.3	43.1	0.4	97.6966	0	2.29028	0	aw	[29]
rice husk	37.9	4.82	34.9	0.7	75.1636	9.9998e-08	4.34261	20.4928	aw	[29]
rice husk	44.6	5.6	49.3	0.35	98.2847	0	1.70357	0	aw	[29]
rice husk	38.2	5.6	33.7	0.7	75.6443	19.9999	4.34654	0	aw	[29]
corn cobs	35.9055	4.8975	39.234	0	99.9997	0	0	0	aw	[29]
cotton seed ahirs	46.8135	6.462	51.804	4.34	80.8957	0	19.0844	0	aw	[29]
grasses	33.7593	4.58075	36.685	0	99.6068	0	0.263714	0.129264	aw	[29]
hardwood stems	33.431	4.56145	36.5426	0	99.9996	0	0	0	aw	[29]
leaves	45.2733	6.07925	48.655	0	98.0752	0	0.269481	1.65453	aw	[29]
nut shells	24.7197	3.36325	26.939	0	99.9586	0	0.0412558	0	aw	[29]
softwood stems	34.744	4.74875	38.047	0	99.9994	0	0	0	aw	[29]
wheat straw	29.2829	4.0003	32.0494	0	99.9994	0	0	0	aw	[29]
wheat straw	36.057	4.881	39.084	0	99.2611	0	0.26372	0.474818	aw	[29]
maize stover	30.3	4.13175	33.099	0	99.9997	0	0	0	aw	[29]
rice straw	34.9127	4.76341	38.1604	0	99.9996	0	0	0	aw	[29]
rice husk	28.6042	3.89806	31.2258	0	99.9998	0	0	0	aw	[29]
sugercane bagrasse	29.088	3.9885	31.962	0	99.9989	0	0	0	aw	[29]
rice straw	48.16	5.62	45.13	0.94	79.9808	0	4.57453	15.4334	aw	[16]
OPEFB	41.61	5.92	51.26	0.23	98.8563	0	1.12825	0	aw	[16]
maize straw	46.5	5.81	47.02	0.56	90.1778	0	2.72468	7.09099	aw	[16]
coffee husk	46.38	4.86	47.58	0.59	97.0865	0	2.88426	0	aw	[16]
Switchgrass	46.5587	6.39559	46.51	1.97211	87.4182	3.13665	9.4429	0	aw	[43]
Corn stover	17.4609	2.38121	19.0757	0	99.9997	0	0	0	aw	[43]
Corn stover	16.87	2.30243	18.4455	0	99.9996	0	0	0	aw	[43]
Corn stover	23.233	3.15083	25.2327	0	99.5308	0	0.263717	0.205249	aw	[43]
grass silage	41.8327	5.63608	35.4867	3.80836	69.1057	9.56406	21.3281	0	aw	[44]
maize silage	44.1986	6.07096	42.0689	2.12033	82.5422	6.5533	10.9022	0	aw	[44]
green weed silage	42.0382	5.74523	39.0547	2.47029	79.5842	6.9794	13.4343	0	aw	[44]
rio Sorghum	42	6	16	0.5	14.8952	81.3302	3.76474	0	aw	[45]
de-oiled rice bran	45.3	6.7	33	2.7	55.2296	29.8443	14.9147	0	aw	[46]
asparagus stem	43.2	5.79802	41.5557	2.11	84.1153	3.87063	11.0642	0.948594	aw	[47]
corn stover	35.2	4.46229	35.7469	0.6	90.572	0	3.83545	5.5873	aw	[47]
corn stover	46	4.09538	32.8146	0.6	45.5701	0	3.49021	50.9063	aw	[47]
corn stover	42.1687	5.81094	47.8101	0.7	96.4694	0	3.52255	0	aw	[47]
corn stover	42.5	5.5597	43.1269	1.2	89.875	0	6.31054	3.81186	aw	[47]
wheat straw	30.706	4.19763	33.6318	0.72	94.9477	0	5.04731	0	aw	[47]
wheat straw	43.5646	5.98803	46.4299	0	97.4242	2.57463	0	0	aw	[47]
wheat straw	45.8	6.00144	48.5722	0.5	96.5988	0	2.40827	0.989601	aw	[47]
wheat straw	45.8	3.71703	29.7784	0.4	34.5565	0	2.43845	62.9627	aw	[47]
rice straw	43.2	5.77506	45.278	0.9	94.4173	0	4.5956	0.985661	aw	[47]
rice straw	41.7	3.65688	29.291	0.6	43.7599	0	3.87454	52.3306	aw	[47]
rice straw	41.5	3.7697	30.1977	0.8	48.114	0	5.09587	46.7583	aw	[47]
starch	39.8	6.9	53.2	1	95.1682	0	4.79676	0	aw	[47]
RG1	47.1	5.8	44.2	2.84	79.427	0	13.8091	6.75673	aw	[48]
RG2	44.7	5.6	47.2	2.18	89.3821	0	10.6045	0	aw	[48]
RG3	46.2	5.7	45.9	2.03	88.0777	0	9.88037	2.03325	aw	[48]
Sample A	43.4	8.44	37.7	2.56	61.4867	25.0627	13.4107	0	aw	[49]
Sample B	39.3	8.48	41.1	1.96	75.6743	13.8566	10.4202	0	aw	[49]
Sample C	40.4	7.84	39.6	2.48	71.2622	15.4466	13.251	0	aw	[49]
Sample D	39.6	2.13	39.5	2.13	87.6127	0	12.2401	0	aw	[49]
field soil	41.9	5.4	42.9	2.06	89.1526	0	10.8414	0	aw	[50]
Atrifically contaminaed soil	41.6	5.2	43.1	2.11	88.8631	0	11.1257	0	aw	[50]
Atrifically contaminaed soil	42.4	4.9	42.4	2.19	88.4119	0	11.5723	0	aw	[50]
Farmland soil	42.3	5.44	46.1	2.39	87.9612	0	12.0217	0	aw	[50]
Pig slurry	43.3538	5.85409	35.356	4.6215	64.0462	10.7752	25.1758	0	aw	[51]
Cow slurry	39.1661	5.32484	36.79	3.01581	79.0606	3.55811	17.3785	0	aw	[51]
Cattle manure, fresh	39.09	4.61	26.68	0.83	35.4527	5.59454	5.66255	53.29	aw	[52]
Cattle manure, fresh	21.98	2.68	15.65	1.7	41.5426	4.34496	19.6709	34.4392	aw	[52]
Cattle manure, partially composed	27.02	4.02	14.33	0.57	34.8076	59.1626	6.01882	0	aw	[52]
Cattle manure, partially composed	22.12	3.77	14.48	3.55	33.6574	27.6223	38.6903	0	aw	[52]
Horse manure	43.57	5.46	29.79	1.24	44.0262	17.5091	7.52362	30.9405	aw	[52]
Pig manure	38.12	3.65	29.25	2.16	55.4851	0	14.349	30.1365	aw	[52]
Pig manure digestate, dried	41.18	5.17	35.17	2.06	64.2979	1.19997e-06	11.9775	23.7228	aw	[52]
Solid cattle manure	2.46793	0.336765	2.6979	0	99.9996	0	0	0	aw	[52]
Chicken manure	24.83	3.77	17	3.67	41.177	22.9036	35.9022	0	aw	[52]
Chicken manure	32.45	4.45	26.83	5.74	58.0553	1.82664	40.1104	0	aw	[52]
Chicken manure	26.74	3.83	22.63	2.27	66.6456	13.5094	19.8364	0	aw	[52]
Chicken manure	34.51	4.79	26.31	3.42	57.7422	18.2176	24.0353	0	aw	[52]
Chicken manure	30.86	4.04	25.34	2.82	63.9767	7.56512	21.74	6.71578	aw	[52]
Chicken manure	30.48	4.48	24.72	2.8	61.2725	17.0196	21.6961	0	aw	[52]
Chicken manure	29.43	3.59	32.4	3.66	74.6853	0	25.2758	0	aw	[52]
Chicken manure	29.81	3.96	30.9	3.96	72.3365	0	27.6408	0	aw	[52]
Chicken manure	28.74	3.69	28.68	4.02	70.3757	0	29.6022	0	aw	[52]
Chicken manure	31.89	3.95	29.13	4.04	71.6009	0	28.3888	0	aw	[52]
Chicken manure	23.01	3.08	21.35	1.87	78.3567	3.20963	18.4315	0	aw	[52]
Chicken manure, digestate dried	36.56	4.77	28.62	3.62	58.7289	9.69276	23.9216	7.65425	aw	[52]
Raw dairy manure	46.2089	6.19315	42.3735	4.22007	76.2605	3.01874	20.7183	0	aw	[43]
pig manure	34.6387	4.61776	24.8516	4.26126	52.062	17.6327	30.303	0	aw	[18]
Pig Slurry	28.5599	3.71509	16.4362	5.07483	27.8156	22.1628	45.9672	4.04996	aw	[30]
manure	43.8207	5.9835	43.9129	2.26443	87.1083	1.42902	11.4604	0	aw	[19]
AGR digestate	44.1	5.1	31.3	3.2	38.6416	7.99952e-08	18.5851	42.7684	aw	[33]
AGR digestate	44.2	4.8	27.5	3.1	20.789	9.99923e-08	18.9329	60.2714	aw	[33]
AGR digestate	52	6.9	23.1	3.1	17.4798	56.1204	17.6838	8.71317	aw	[33]
AGR digestate	50.8	6	24.4	3.3	2.87283	23.3702	18.973	54.7837	aw	[33]
AGR digestate	51.2	6.1	22.8	3.5	2.27995e-06	30.5975	20.3412	49.0601	aw	[33]
AGR digestate	57.3	6.3	11.5	3.6	0	78.4567	21.4751	0	aw	[33]
AGR digestate	57.1	6.6	12	3.9	0	76.9776	22.9633	0	aw	[33]
AGR digestate	56.7	5.8	12.7	3.8	0	76.8274	23.1108	0	aw	[33]
cattle dung	35.2	4.6	49.6	1.5	92.0008	0	7.9459	0	aw	[46]
chicken litter	45.32	5.85	27.38	5.16	33.6098	23.7941	29.9672	12.627	aw	[53]
swine solids	47.3	5.9	20.1	4.58	1.30387	39.0279	28.57	31.098	aw	[53]
feedstock manure	45.39	5.35	30.98	0.96	35.377	5.48681	5.64226	53.4936	aw	[53]
cow manure	54.86	6.6	34.03	2.5	28.4284	13.7462	12.3958	45.4293	aw	[24]
pig waste	43.5	3	0	2.4	0	1.53185	23.6816	74.7473	aw	[54]
chicken droppings	34.8	3.7	0	2.4	0	71.9536	28.0139	0	aw	[54]
cow dung	43.5	6	0	2.3	0	78.8793	21.0709	0	aw	[54]
chicken waste	25.2	3.5	22.25	6.7	45.6042	0	54.3703	0	aw	[55]
chicken waste	27.2	3.7	23.1	2.7	67.947	8.92232	23.1274	0	aw	[55]
chicken waste	37	5	30.8	4.3	64.8838	8.01459	27.0981	0	aw	[55]
chicken waste	29.4	3.8	25.2	4.6	64.4851	0	35.5084	0	aw	[55]
CM	42.6	5	0	2	0	80.6804	19.2811	0	aw	[56]

## Sheet: MSW
	Ultimate Analysis Data				Normalized Biochemical Content (wt%)
	Carbon	Hydrogen	Oxygen	Nitrogen	carbs	lipids	proteins	lignin	category	Source
sorted refuse	35.754	4.914	39.384	0	99.9985	0	0	0	msw	[29]
WAS2	62.9169	8.932	21.1618	4.11715	2.04072	77.4269	20.524	0	msw	[30]
DAN	30.2	5.28	48.78	1.06	93.9689	0	5.98416	0	msw	[31]
EFP	52.83	4.57	35.24	2.81	37.389	0	14.3169	48.2569	msw	[31]
DAN-EFP	49.97	4.33	37.47	2.44	55.7412	0	12.5943	31.6218	msw	[31]
GBW	40.3	4.7	16.6	1.3	2.39982e-07	40.8018	10.0429	49.1487	msw	[32]
RBW	52.6	7.3	29.4	4	35.2081	43.9955	20.7927	0	msw	[32]
HBW	47.2	6.2	33.6	2.1	53.7593	23.1405	11.4479	11.6516	msw	[32]
SMBW	50.9	7	29.9	4.1	38.8551	39.4968	21.6454	0	msw	[32]
MSW digestate	24.1	1.7	16.9	1.5	56.6238	0	16.5435	26.7565	msw	[33]
MSW digestate	23.8	2.1	19	1.2	65.1115	0	12.6571	22.1879	msw	[33]
MSW digestate	22.6	1.6	11.7	0.7	6.10906	0	9.30335	84.5326	msw	[33]
MSW digestate	21.4	1.6	13.9	0.9	39.5929	0	11.5847	48.7638	msw	[33]
MSW digestate	24	1.8	12.2	0.9	1.31065	0	11.2527	87.3914	msw	[33]
MSW digestate	23	1.6	9.7	0.7	0	0	9.75438	90.1796	msw	[33]
MSW digestate	21.7	1.6	7.9	0.8	0	0.152033	12.2672	87.5097	msw	[33]
MSW digestate	23.4	1.7	7.8	0.9	0	9.81683	13.1018	77.0007	msw	[33]
SS digestate	28.6	3.1	16.4	3.4	11.0845	5.99942e-08	32.1404	56.7663	msw	[33]
SS digestate	33.4	4.4	15	3.2	14.9983	49.0515	27.7484	8.20093	msw	[33]
SS digestate	34	4.2	13	2.1	3.39982e-07	52.254	19.1407	28.601	msw	[33]
SS digestate	34	4.2	14	2.4	1.69996e-06	42.9144	21.349	35.7355	msw	[33]
SS digestate	35.2	4.4	12.7	2.9	7.99944e-08	58.018	25.5357	16.4404	msw	[33]
SS digestate	34.4	4	9.2	2.2	0	78.5868	21.383	0	msw	[33]
SS digestate	34.7	4.1	10.6	2.4	0	73.5964	22.5746	3.80954	msw	[33]
SS digestate	36.4	4.3	9	2.8	0	74.5277	25.4331	0	msw	[33]
VFG digestate	29.5	3	21.3	2	44.3559	0	17.4267	38.1983	msw	[33]
VFG digestate	29.7	3	12.2	1.9	5.99845e-08	22.8666	19.8101	57.2984	msw	[33]
VFG digestate	26.3	2.7	14.4	1.1	2.93166	5.99956e-08	12.013	85.0491	msw	[33]
VFG digestate	32.2	3.3	13.3	1.5	5.99861e-08	25.3569	14.5257	60.0952	msw	[33]
VFG digestate	30.4	3.1	12.5	1.4	5.99856e-08	25.3888	14.3871	60.2011	msw	[33]
VFG digestate	26.4	2.6	8.3	1.2	0	55.3304	15.2356	29.3918	msw	[33]
VFG digestate	27.8	2.7	9	1.4	7.99649e-08	49.5806	16.7457	33.6309	msw	[33]
VFG digestate	29.1	2.9	5.4	1.5	0	81.6922	18.2229	0	msw	[33]
feedstock pellets	51.8	6.3	38.5	2.8	46.3065	2.99276	13.688	37.0111	msw	[34]
solid digestate	11.43	8.7	52.65	1	93.6439	0	6.07457	0	msw	[35]
feedstock	33.4	9.5	47.1	0.37	97.9443	0	1.98481	0	msw	[35]
feedstock	51.19	6.08	41.3	0.2	55.8205	7.99977e-08	0.98456	43.1931	msw	[35]
FW	47.6	7.04	33.3	3.44	50.7425	31.0201	18.2257	0	msw	[36]
OFMSW	33	4.8	22.2	1.32	51.4441	38.1084	10.4389	0	msw	[36]
MSW digestate	35.1	4.7	16.1	1.4	22.4943	58.955	11.8622	6.68474	msw	[37]
OFMSW	37.14	4.93	31.72	2.68	70.3874	9.06726	17.0319	3.51186	msw	[37]
Biosolids	30.43	4.28	20.96	4.57	43.9999	19.2463	36.7458	0	msw	[37]
DG1	42.5	6.1	42.1	1.4	85.318	7.29492	7.37971	0	msw	[38]
DG2	43	6.2	39.5	1.3	78.7305	14.2505	7.01138	0	msw	[38]
MSW digestate	47.03	6.75	32.7	2.58	53.0933	32.8529	14.0463	0	msw	[39]
dry digestate	32.82	4.25	33.93	2.11	85.9998	0	13.9902	0	msw	[40]
mix greens	15.3581	2.09276	16.7642	0	99.9998	0	0	0	msw	[41]
fine fraction	15.3389	2.09485	16.7832	0	99.9995	0	0	0	msw	[41]
newspapers	36.8822	5.09941	40.8844	0	99.9977	0	0	0	msw	[41]
office papers	35.3096	4.89634	39.2631	0	99.9972	0	0	0	msw	[41]
magazine	39.1627	5.43456	43.5809	0	99.9971	0	0	0	msw	[41]
cofrrugated	29.0476	4.00391	32.0955	0	99.9981	0	0	0	msw	[41]
cotton textiles	36.2772	5.03318	40.3617	0	99.9972	0	0	0	textile	[41]
sanitary textiles	42.6765	5.88863	47.2064	0	99.998	0	0	0	textile	[41]
diapers	29.6859	4.12156	33.0526	0	99.997	0	0	0	textile	[41]
wood	29.0375	3.994	32.012	0	99.9984	0	0	0	wood	[41]
composte	27.0094	3.69741	29.6264	0	99.9991	0	0	0	msw	[41]
mix	25.7914	3.55482	28.4954	0	99.9981	0	0	0	msw	[41]
pulp/paper	6.12383	0.850226	6.81834	0	99.997	0	0	0	paper	[26]
